# Supplementary material for: New Crystal Form of Human Neuropilin-1 b1 Fragment with Six Electrostatic Mutations Complexed with KDKPPR Peptide Ligand
Source: Molecules. 2023 Jul 24;28(14):5603. doi: 10.3390/molecules28145603 (PMC10385628; doi:10.3390/molecules28145603)
Supplement: Supplementary file 1 [file molecules-28-05603-s001.zip]

Archive with 1 entries (1 files):
- molecules-2493973-supplementary.pdf
